# Supplementary material for: The evolutionary arms race between transposable elements and piRNAs in Drosophila melanogaster
Source: BMC Evol Biol. 2020 Jan 28;20:14. doi: 10.1186/s12862-020-1580-3 (PMC6988346; doi:10.1186/s12862-020-1580-3)
Supplement: Supplementary file 2 — Additional file 2: Table S4. Statistics of correlation analysis between piRNA abundance and TE copy number in the 10 GDL and 16 DGRP strains. [file 12862_2020_1580_MOESM2_ESM.xlsx]

## Sheet: Table_S4
Table S4. Statistics of correlation analysis between piRNA abundance and TE copy number in the 10 GDL and 16 DGRP strains.
“Rho" is the Spearman's correlation coefficient between TE copy number against weighted abundance of antisense piRNAs in 10 strains, 16 strains or 26 strains, respectively.
“P" is the P value for Spearman's correlation.
“P.adj" is the P value for Spearman's correlation adjusted after multiple testing correction.
TE_name	class	Rho_10	P_10	P.adj_10	Rho_16	P_16	P.adj_16	Rho_26	P_26	P.adj_26
BARI	DNA transposon	0.212121	0.559908	1	0.297059	0.263132	1	0.0782906	0.70302	1
HOBO	DNA transposon	-0.0787879	0.838004	1	-0.552941	0.0285876	1	-0.133675	0.513406	1
HOPPER	DNA transposon	-0.0787879	0.838004	1	0.329412	0.212614	1	0.374081	0.0597485	1
HOPPER2	DNA transposon	0.575758	0.087768	1	-0.170588	0.526599	1	-0.340855	0.0888728	1
P	DNA transposon	0.963636	<2.2e-16	<2.2e-16	0.564706	0.0248823	1	0.756581	1.35e-05	0.001404
POGO	DNA transposon	0.646353	0.0434538	1	0.0911765	0.737903	1	-0.0150479	0.941838	1
PROTOP	DNA transposon	-0.170214	0.638259	1	-0.0764706	0.779743	1	-0.375107	0.0589963	1
S	DNA transposon	0.115152	0.758833	1	0.0427099	0.875204	1	0.540014	0.00440508	0.418483
TC1-2	DNA transposon	0.00609767	0.986662	1	0.214706	0.423208	1	0.0591655	0.774035	1
TRANSIB1	DNA transposon	0	1	1	0.0824743	0.761391	1	-0.300034	0.136436	1
TRANSIB2	DNA transposon	0.0851068	0.815172	1	0.158824	0.556032	1	-0.0133356	0.948447	1
TRANSIB5	DNA transposon	-0.187879	0.607567	1	0.0691685	0.799082	1	-0.381604	0.0544021	1
17.6	LTR	-0.109423	0.763483	1	-0.523529	0.0397375	1	-0.359439	0.0713148	1
297	LTR	-0.224242	0.536688	1	0.147059	0.586183	1	-0.025641	0.90162	1
412	LTR	0.224242	0.536688	1	0.185294	0.490874	1	0.346726	0.0826863	1
1731	LTR	0.486324	0.15408	1	0.0147059	0.960678	1	-0.0229217	0.911502	1
ACCORD	LTR	0.721212	0.0241946	1	0.412068	0.112743	1	0.398359	0.0438368	1
ACCORD2	LTR	0.595747	0.0691558	1	0.0530976	0.845159	1	0.19346	0.343674	1
AURORA	LTR	0.272727	0.448272	1	-0.0205882	0.943224	1	-0.411966	0.0375137	1
BEL	LTR	0.151976	0.675124	1	0.320588	0.225701	1	0.166895	0.415138	1
BICA	LTR	0.272727	0.448272	1	0.161765	0.548605	1	0.226667	0.26426	1
BLASTOPIA	LTR	0.498483	0.142518	1	-0.167647	0.533888	1	0.146033	0.476568	1
BLOOD	LTR	0.0243162	0.94684	1	-0.338235	0.200041	1	-0.0752394	0.714889	1
BURDOCK	LTR	0.481716	0.158606	1	0.507726	0.0446707	1	0.122456	0.551211	1
CHIMPO	LTR	0.571431	0.0844119	1	0.270787	0.310391	1	0.534542	0.00490464	0.461036
CHOUTO	LTR	0.709091	0.0275141	1	0.541176	0.0327089	1	0.672594	0.000167065	0.0172077
CIRCE	LTR	0.163636	0.656721	1	-0.323529	0.221281	1	-0.0488889	0.812438	1
COPIA	LTR	-0.563636	0.0957916	1	0.0823529	0.762929	1	-0.0960684	0.639453	1
COPIA1	LTR	0.38906	0.266478	1	0.394118	0.131937	1	0.466063	0.0164057	1
COPIA2	LTR	0.713428	0.0205214	1	0.464706	0.0717725	1	0.540698	0.00434578	0.417195
DIVER	LTR	0.6	0.0731199	1	0.0970588	0.721358	1	0.197299	0.333997	1
DIVER2	LTR	0.291795	0.413327	1	0.0911765	0.737903	1	0.256454	0.206004	1
DMLTR5	LTR	0.030303	0.94571	1	-0.220588	0.410309	1	-0.0447863	0.828041	1
GATE	LTR	-0.158055	0.662762	1	0.441176	0.0889154	1	0.0465355	0.821406	1
GTWIN	LTR	-0.527273	0.122803	1	0.0897719	0.740926	1	0.00273551	0.989418	1
GYPSY10	LTR	-0.0666667	0.864754	1	0.445916	0.0834196	1	-0.104633	0.610971	1
GYPSY12	LTR	0.284848	0.42736	1	0.429412	0.0985365	1	0.340171	0.0895464	1
GYPSY2	LTR	-0.267478	0.454986	1	-0.0735294	0.788187	1	0.248248	0.221398	1
GYPSY3	LTR	0.478788	0.166058	1	-0.0117734	0.965483	1	-0.0355616	0.863071	1
GYPSY4	LTR	-0.00606061	1	1	0.179412	0.505018	1	-0.0194872	0.925473	1
GYPSY6	LTR	0.0790277	0.828202	1	0.779412	0.00058039	0.0603606	0.546854	0.00384186	0.376502
GYPSY6A	LTR	-0.00606061	1	1	0.167647	0.533888	1	-0.054359	0.791745	1
GYPSY7	LTR	0.267478	0.454986	1	0.297059	0.263132	1	0.00307745	0.988096	1
GYPSY8	LTR	0.335372	0.343468	1	0.494846	0.0513263	1	0.353062	0.0768586	1
HMS-BEAGLE	LTR	-0.0909091	0.811417	1	-0.368733	0.159903	1	-0.243627	0.230396	1
HMS-BEAGLE2	LTR	0.50303	0.143367	1	0.335294	0.204176	1	-0.0488972	0.812496	1
IDEFIX	LTR	-0.297874	0.403204	1	-0.0441176	0.873739	1	-0.40383	0.0407628	1
INVADER1	LTR	0.522799	0.121027	1	0.326471	0.216919	1	0.365875	0.0660365	1
INVADER2	LTR	0.418182	0.232418	1	-0.552941	0.0285876	1	0.138462	0.4983	1
INVADER3	LTR	0.345455	0.330549	1	-0.0206034	0.939629	1	-0.112498	0.584269	1
INVADER4	LTR	0.527273	0.122803	1	0.3	0.25825	1	0.224615	0.268699	1
INVADER6	LTR	0.612121	0.0664691	1	0.247606	0.355177	1	0.399726	0.0430517	1
MAX	LTR	0	1	1	0.423529	0.103622	1	0.131304	0.52258	1
MCCLINTOCK	LTR	-0.0121581	0.973408	1	0.552941	0.0285876	1	0.330997	0.098598	1
MDG1	LTR	-0.151515	0.681808	1	-0.188235	0.483876	1	-0.115897	0.571434	1
MDG3	LTR	0.369697	0.295604	1	0.0943957	0.728042	1	0.0229452	0.911411	1
MICROPIA	LTR	0.272727	0.448272	1	0.232353	0.385168	1	0.258164	0.202891	1
NINJA	LTR	0.528878	0.115991	1	-0.103017	0.704202	1	-0.27027	0.181763	1
OPUS	LTR	-0.316111	0.373561	1	0.367647	0.161766	1	0.128569	0.531354	1
QUASIMODO	LTR	-0.261399	0.465685	1	0.608824	0.0141963	1	0.252351	0.213608	1
ROO	LTR	-0.539394	0.113298	1	0.238235	0.372931	1	-0.178803	0.380461	1
ROOA	LTR	0.236364	0.513898	1	0.559647	0.024182	1	0.542066	0.00422921	0.410233
ROVER	LTR	-0.345455	0.330549	1	0.429412	0.0985365	1	0.0807252	0.695046	1
SPRINGER	LTR	-0.0182372	0.960119	1	0.417647	0.108896	1	0.389468	0.0492198	1
STALKER2	LTR	-0.115152	0.758833	1	-0.467991	0.0675315	1	-0.32193	0.108753	1
STALKER3T	LTR	0.345455	0.330549	1	0.547059	0.0305944	1	0.165128	0.418442	1
STALKER4	LTR	0.0666667	0.864754	1	0.120588	0.656438	1	-0.100188	0.626283	1
TABOR	LTR	0.272727	0.448272	1	0.235294	0.379021	1	0.25265	0.2122	1
TIRANT	LTR	0.0911858	0.802181	1	0.0676969	0.803278	1	0.274658	0.174498	1
TRANSPAC	LTR	0.518302	0.124838	1	-0.117647	0.664435	1	0.0725407	0.724719	1
ZAM	LTR	0.321212	0.367684	1	0.294118	0.268072	1	0.377094	0.0584003	1
BAGGINS	non-LTR	0.29697	0.40695	1	0.0809419	0.765708	1	0.656522	0.000269955	0.0272655
BS	non-LTR	0.626143	0.0527782	1	0.529412	0.0372766	1	0.631561	0.000539594	0.0534198
BS2	non-LTR	0.139394	0.707204	1	0.0617647	0.822182	1	-0.0365812	0.859436	1
BS3	non-LTR	0.0911858	0.802181	1	-0.252941	0.343324	1	-0.0926654	0.652541	1
CR1A	non-LTR	0.2	0.583541	1	0.123529	0.648478	1	-0.346325	0.0836224	1
DOC	non-LTR	0.0909091	0.811417	1	0.261765	0.326245	1	0.145983	0.475025	1
DOC2	non-LTR	0.612121	0.0664691	1	0.614706	0.0131028	1	0.498803	0.0103131	0.948808
DOC3	non-LTR	-0.151515	0.681808	1	0.0264901	0.922424	1	-0.185673	0.363815	1
DOC4	non-LTR	0.285716	0.423568	1	-0.0750552	0.782351	1	-0.0813954	0.692635	1
F	non-LTR	-0.29697	0.40695	1	-0.152941	0.57102	1	-0.175385	0.389761	1
FW3	non-LTR	0.558324	0.093464	1	0.73142	0.00128237	0.132084	0.30864	0.125007	1
G	non-LTR	0.272727	0.448272	1	0.623529	0.0115885	1	0.3457	0.0836605	1
G2	non-LTR	0.29697	0.40695	1	-0.25	0.349132	1	-0.355214	0.0756038	1
G4	non-LTR	-0.0181818	0.972841	1	0.276471	0.298932	1	-0.415385	0.035843	1
G5	non-LTR	0.504562	0.136942	1	-0.172185	0.523693	1	0.0811089	0.693665	1
G5A	non-LTR	0.115502	0.750683	1	0.562593	0.0232885	1	0.363108	0.0682677	1
G6	non-LTR	0.272727	0.448272	1	0.372607	0.155223	1	0.338235	0.0910135	1
HELENA	non-LTR	0.151976	0.675124	1	-0.0735294	0.788187	1	0.234952	0.24794	1
IVK	non-LTR	0.187879	0.607567	1	0.0529412	0.847885	1	0.152137	0.456415	1
JOCKEY	non-LTR	0.21474	0.551325	1	-0.0588235	0.830731	1	-0.168662	0.410143	1
JOCKEY2	non-LTR	0.0425534	0.907083	1	0.497059	0.052393	1	0.529321	0.00542508	0.504533
JUAN	non-LTR	0.139394	0.707204	1	0.402941	0.122925	1	0.12547	0.539821	1
PORTO1	non-LTR	0.182372	0.614068	1	0.226471	0.397628	1	-0.207215	0.309769	1
Q	non-LTR	0.321212	0.367684	1	0.314706	0.234712	1	-0.474188	0.0153252	1
R1	non-LTR	0.2	0.583541	1	0.0823529	0.762929	1	0.0406838	0.843709	1
R1-2	non-LTR	0.6	0.0731199	1	-0.113319	0.676052	1	0.0735294	0.721113	1
R2	non-LTR	0.721212	0.0241946	1	0.520588	0.0410139	1	0.366154	0.0665683	1
RT1A	non-LTR	0.381818	0.278965	1	0.317647	0.230177	1	0.0789744	0.700535	1
RT1B	non-LTR	0.0424242	0.918633	1	-0.0823529	0.762929	1	-0.0454701	0.825436	1
RT1C	non-LTR	0.243162	0.498434	1	-0.247241	0.35591	1	0.110123	0.592278	1
TAHRE	non-LTR	0.660606	0.0440266	1	0.482353	0.060634	1	0.678632	0.000201026	0.0205047
TART-A	non-LTR	0.527273	0.122803	1	0.385294	0.141409	1	0.174047	0.395136	1
TART-B	non-LTR	0.699091	0.024471	1	0.840324	4.6e-05	0.00483	0.805817	6.78e-07	7.12e-05
TART-C	non-LTR	0.769697	0.0136718	1	0.55482	0.0257031	1	0.638727	0.000445033	0.0445033
